# Supplementary material for: Antibodies against 4 Atypical Post-Translational Protein Modifications in Patients with Rheumatoid Arthritis
Source: Diagnostics (Basel). 2022 Jan 29;12(2):352. doi: 10.3390/diagnostics12020352 (PMC8870974; doi:10.3390/diagnostics12020352)
Supplement: Supplementary file 1 [file diagnostics-12-00352-s001.zip]

Archive with 1 entries (1 files):
- diagnostics-1531540-supplementary.pdf
